# Supplementary material for: Impact of Paired Remote Ischemic Preconditioning on Postreperfusion Syndrome in Living-Donor Liver Transplantation: A Propensity-Score Matching Analysis
Source: Medicina (Kaunas). 2024 Nov 7;60(11):1830. doi: 10.3390/medicina60111830 (PMC11596776; doi:10.3390/medicina60111830)
Supplement: Supplementary file 1 [file medicina-60-01830-s001.zip]

Archive with 1 entries (1 files):
- medicina-3305302-supplementary.pdf
